# Supplementary material for: Systematic Tracing of Susceptible Animals to SARS-CoV-2 by a Bioinformatics Framework
Source: Front Microbiol. 2022 Mar 4;13:781770. doi: 10.3389/fmicb.2022.781770 (PMC8931700; doi:10.3389/fmicb.2022.781770)
Supplement: Supplementary Data Sheet 1 — Alignment results of human ACE2 protein sequence against the NCBI non-redundant protein sequences database. [file Data_Sheet_1.CSV]

Description	Scientific Name	Max Score	Total Score	Query Cover	E value	Per. ident	Acc. Len	Accession
angiotensin I converting enzyme (peptidyl-dipeptidase A) 2 [synthetic construct]	synthetic construct	1296	1296	100%	0	100	805	BAJ21180.1
angiotensin-converting enzyme 2 [Gorilla gorilla gorilla]	Gorilla gorilla gorilla	1290	1290	100%	0	99.35	805	XP_018874749.1
angiotensin-converting enzyme 2 isoform X1 [Pan troglodytes]	Pan troglodytes	1290	1290	100%	0	99.35	805	XP_016798468.1
angiotensin-converting enzyme 2 isoform X1 [Pan paniscus]	Pan paniscus	1289	1289	100%	0	99.35	805	XP_008972428.2
angiotensin-converting enzyme 2 [Nomascus leucogenys]	Nomascus leucogenys	1282	1282	100%	0	98.54	805	XP_003261132.2
angiotensin-converting enzyme 2 [Hylobates moloch]	Hylobates moloch	1281	1281	100%	0	98.7	805	XP_032612508.1
angiotensin-converting enzyme 2 isoform X1 [Pongo abelii]	Pongo abelii	1281	1281	100%	0	98.86	805	XP_024096013.1
Angiotensin-converting enzyme 2 [Macaca mulatta]	Macaca mulatta	1264	1264	100%	0	97.07	805	EHH30556.1
angiotensin-converting enzyme 2 [Macaca nemestrina]	Macaca nemestrina	1263	1263	100%	0	97.07	805	XP_011733505.1
PREDICTED: angiotensin-converting enzyme 2 [Cercocebus atys]	Cercocebus atys	1262	1262	100%	0	96.91	805	XP_011891198.1
angiotensin-converting enzyme 2 [Chlorocebus sabaeus]	Chlorocebus sabaeus	1262	1262	100%	0	96.91	805	XP_007989304.2
PREDICTED: angiotensin-converting enzyme 2 [Macaca fascicularis]	Macaca fascicularis	1262	1262	100%	0	96.91	805	XP_005593094.1
angiotensin converting enzyme 2 [Chlorocebus aethiops]	Chlorocebus aethiops	1261	1261	100%	0	96.75	805	AAY57872.1
angiotensin-converting enzyme 2 [Papio anubis]	Papio anubis	1261	1261	100%	0	96.91	805	XP_021788732.1
angiotensin-converting enzyme 2 [Rhinopithecus roxellana]	Rhinopithecus roxellana	1261	1261	100%	0	96.75	805	XP_010364367.2
angiotensin-converting enzyme 2 [Theropithecus gelada]	Theropithecus gelada	1261	1261	100%	0	96.91	805	XP_025227847.1
PREDICTED: angiotensin-converting enzyme 2 [Mandrillus leucophaeus]	Mandrillus leucophaeus	1259	1259	100%	0	96.75	805	XP_011850923.1
angiotensin-converting enzyme 2 [Piliocolobus tephrosceles]	Piliocolobus tephrosceles	1256	1256	100%	0	96.42	805	XP_023054821.1
PREDICTED: angiotensin-converting enzyme 2 isoform X1 [Colobus angolensis palliatus]	Colobus angolensis palliatus	1251	1251	100%	0	96.26	666	XP_011795654.1
Crystal structure of spike protein receptor-binding domain from the 2002-2003 SARS coronavirus human strain complexed with human-civet chimeric receptor ACE2 [Paguma larvata]	Paguma larvata	1239	1239	97%	0	98.49	597	3D0G_A
LOW QUALITY PROTEIN: angiotensin-converting enzyme 2 [Trachypithecus francoisi]	Trachypithecus francoisi	1224	1224	98%	0	95.2	805	XP_033056809.1
angiotensin-converting enzyme 2 [Aotus nancymaae]	Aotus nancymaae	1217	1217	100%	0	93.66	805	XP_012290105.1
angiotensin-converting enzyme 2 [Sapajus apella]	Sapajus apella	1216	1216	100%	0	93.5	805	XP_032141854.1
angiotensin-converting enzyme 2 [Cebus imitator]	Cebus imitator	1214	1214	100%	0	93.5	805	XP_017367865.1
angiotensin-converting enzyme 2 isoform X1 [Saimiri boliviensis boliviensis]	Saimiri boliviensis boliviensis	1214	1214	100%	0	93.33	805	XP_010334925.2
angiotensin-converting enzyme 2 [Callithrix jacchus]	Callithrix jacchus	1209	1209	100%	0	93.01	805	XP_008987241.1
angiotensin-converting enzyme 2 [Octodon degus]	Octodon degus	1148	1148	100%	0	87.48	831	XP_023575315.1
angiotensin-converting enzyme 2 [Heterocephalus glaber]	Heterocephalus glaber	1143	1143	99%	0	87.95	805	XP_004866157.1
PREDICTED: angiotensin-converting enzyme 2 isoform X1 [Chinchilla lanigera]	Chinchilla lanigera	1142	1142	99%	0	87.62	805	XP_013362428.1
angiotensin-converting enzyme 2 [Fukomys damarensis]	Fukomys damarensis	1135	1135	99%	0	87.13	805	XP_010643477.1
PREDICTED: angiotensin-converting enzyme 2 [Propithecus coquereli]	Propithecus coquereli	1135	1135	97%	0	88.21	826	XP_012494185.1
angiotensin-converting enzyme 2 isoform X1 [Arvicola amphibius]	Arvicola amphibius	1133	1133	100%	0	86.18	804	XP_038172229.1
angiotensin-converting enzyme 2 isoform X1 [Ictidomys tridecemlineatus]	Ictidomys tridecemlineatus	1133	1133	100%	0	86.67	817	XP_005316051.3
angiotensin-converting enzyme 2 [Equus caballus]	Equus caballus	1131	1131	98%	0	87.58	805	XP_001490241.1
PREDICTED: angiotensin-converting enzyme 2 [Equus przewalskii]	Equus przewalskii	1131	1131	98%	0	87.58	805	XP_008542995.1
angiotensin-converting enzyme 2 [Mesocricetus auratus]	Mesocricetus auratus	1131	1131	98%	0	87.58	805	XP_005074266.1
angiotensin-converting enzyme 2 [Puma concolor]	Puma concolor	1131	1131	100%	0	86.02	805	XP_025790417.1
angiotensin I converting enzyme 2 [Neofelis diardi]	Neofelis diardi	1130	1130	100%	0	85.85	805	QNC68916.1
PREDICTED: angiotensin-converting enzyme 2 isoform X1 [Panthera pardus]	Panthera pardus	1130	1130	100%	0	85.85	805	XP_019273508.1
angiotensin I converting enzyme 2 [Oryctolagus cuniculus]	Oryctolagus cuniculus	1129	1129	98%	0	87.25	805	QLF98525.1
angiotensin-converting enzyme 2 isoform X1 [Urocitellus parryii]	Urocitellus parryii	1129	1129	100%	0	86.18	817	XP_026252505.1
angiotensin-converting enzyme 2 isoform X1 [Acinonyx jubatus]	Acinonyx jubatus	1128	1128	100%	0	85.69	805	XP_026910297.1
angiotensin-converting enzyme 2 [Carlito syrichta]	Carlito syrichta	1127	1127	100%	0	85.85	805	XP_008062810.1
angiotensin-converting enzyme 2 precursor [Felis catus]	Felis catus	1127	1127	100%	0	85.69	805	NP_001034545.1
angiotensin i converting enzyme 2 [Lynx pardinus]	Lynx pardinus	1127	1127	100%	0	85.69	805	VFV30336.1
angiotensin-converting enzyme 2 [Cricetulus griseus]	Cricetulus griseus	1122	1122	98%	0	86.75	805	XP_003503283.1
angiotensin-converting enzyme 2 [Marmota flaviventris]	Marmota flaviventris	1122	1122	100%	0	85.85	817	XP_027802308.1
PREDICTED: angiotensin-converting enzyme 2 [Marmota marmota marmota]	Marmota marmota marmota	1122	1122	100%	0	85.85	817	XP_015343540.1
angiotensin I converting enzyme 2 [Phodopus roborovskii]	Phodopus roborovskii	1122	1122	98%	0	86.75	805	QPL07045.1
PREDICTED: angiotensin-converting enzyme 2 [Panthera tigris altaica]	Panthera tigris altaica	1120	1120	98%	0	86.16	797	XP_007090142.1
angiotensin-converting enzyme 2 [Microcebus murinus]	Microcebus murinus	1118	1118	97%	0	86.71	851	XP_020140826.1
angiotensin-converting enzyme 2 [Ochotona princeps]	Ochotona princeps	1118	1118	100%	0	85.37	805	XP_004597549.3
angiotensin I converting enzyme 2 [Phodopus sungorus]	Phodopus sungorus	1115	1115	98%	0	86.09	805	QPL07046.1
PREDICTED: angiotensin-converting enzyme 2 [Jaculus jaculus]	Jaculus jaculus	1114	1114	98%	0	86.26	805	XP_004671523.1
angiotensin-converting enzyme 2 [Microtus ochrogaster]	Microtus ochrogaster	1112	1112	98%	0	85.6	804	XP_005358818.1
angiotensin-converting enzyme 2 [Lynx canadensis]	Lynx canadensis	1111	1111	100%	0	85.53	805	XP_030160839.1
angiotensin-converting enzyme 2 [Onychomys torridus]	Onychomys torridus	1111	1111	98%	0	85.93	805	XP_036030683.1
PREDICTED: angiotensin-converting enzyme 2 [Peromyscus maniculatus bairdii]	Peromyscus maniculatus bairdii	1111	1111	98%	0	85.76	805	XP_006973269.1
angiotensin I converting enzyme 2 [Canis lupus familiaris]	Canis lupus familiaris	1108	1108	100%	0	84.88	804	QJS40032.1
PREDICTED: angiotensin-converting enzyme 2 [Ceratotherium simum simum]	Ceratotherium simum simum	1108	1108	98%	0	86.09	805	XP_004435206.1
angiotensin-converting enzyme 2 [Peromyscus leucopus]	Peromyscus leucopus	1107	1107	98%	0	85.43	805	XP_028743609.1
angiotensin I converting enzyme 2 [Phodopus campbelli]	Phodopus campbelli	1107	1107	98%	0	85.6	805	ACT66274.1
PREDICTED: angiotensin-converting enzyme 2 isoform X2 [Dipodomys ordii]	Dipodomys ordii	1105	1105	98%	0	85.1	740	XP_012887573.1
angiotensin-converting enzyme 2 [Manis pentadactyla]	Manis pentadactyla	1104	1104	98%	0	85.9	805	XP_036768816.1
ACE2 enzyme [Crocuta crocuta]	Crocuta crocuta	1103	1103	100%	0	84.07	805	KAF0878287.1
angiotensin-converting enzyme 2 [Camelus ferus]	Camelus ferus	1102	1102	100%	0	83.41	805	XP_006194263.1
angiotensin-converting enzyme 2 isoform X1 [Hyaena hyaena]	Hyaena hyaena	1101	1101	100%	0	83.9	805	XP_039089862.1
angiotensin-converting enzyme 2 [Vicugna pacos]	Vicugna pacos	1101	1101	100%	0	83.58	805	XP_006212709.1
angiotensin-converting enzyme 2 [Mastomys coucha]	Mastomys coucha	1100	1100	98%	0	84.3	806	XP_031226742.1
angiotensin-converting enzyme 2 [Mus pahari]	Mus pahari	1100	1100	98%	0	84.93	805	XP_021043935.1
angiotensin-converting enzyme 2 [Suricata suricatta]	Suricata suricatta	1100	1100	100%	0	83.25	805	XP_029786256.1
PREDICTED: angiotensin-converting enzyme 2 [Ursus maritimus]	Ursus maritimus	1100	1100	97%	0	85.5	790	XP_008694637.1
angiotensin-converting enzyme 2 [Ursus arctos horribilis]	Ursus arctos horribilis	1099	1099	97%	0	85.62	805	XP_026333865.1
angiotensin-converting enzyme 2 [Manis javanica]	Manis javanica	1098	1098	98%	0	85.57	805	XP_017505752.1
PREDICTED: angiotensin-converting enzyme 2 [Rhinopithecus bieti]	Rhinopithecus bieti	1098	1098	86%	0	96.07	724	XP_017744069.1
angiotensin-converting enzyme 2 [Mus caroli]	Mus caroli	1096	1096	98%	0	84.77	805	XP_021009138.1
Angiotensin-converting enzyme 2 [Camelus dromedarius]	Camelus dromedarius	1095	1095	99%	0	83.5	790	KAB1253106.1
angiotensin-converting enzyme 2 [Nannospalax galili]	Nannospalax galili	1095	1095	98%	0	84.77	804	XP_008839098.1
hypothetical protein PANDA_021163 [Ailuropoda melanoleuca]	Ailuropoda melanoleuca	1093	1093	97%	0	84.95	805	EFB23904.1
angiotensin-converting enzyme 2 isoform X1 [Sus scrofa]	Sus scrofa	1091	1091	100%	0	82.93	805	XP_020935033.1
angiotensin-converting enzyme 2 [Grammomys surdaster]	Grammomys surdaster	1090	1090	97%	0	84.53	805	XP_028617961.1
angiotensin-converting enzyme 2 precursor [Mus musculus]	Mus musculus	1090	1090	98%	0	84.27	805	NP_001123985.1
angiotensin-converting enzyme 2 [Balaenoptera acutorostrata scammoni]	Balaenoptera acutorostrata scammoni	1088	1088	100%	0	83.25	804	XP_028020351.1
angiotensin-converting enzyme 2 [Callorhinus ursinus]	Callorhinus ursinus	1088	1088	97%	0	84.62	806	XP_025713397.1
angiotensin-converting enzyme 2 precursor [Capra hircus]	Capra hircus	1088	1088	100%	0	82.93	804	NP_001277036.1
angiotensin-converting enzyme 2 [Eumetopias jubatus]	Eumetopias jubatus	1088	1088	97%	0	84.45	806	XP_027970822.1
angiotensin-converting enzyme 2 precursor [Rattus norvegicus]	Rattus norvegicus	1088	1088	98%	0	84.11	805	NP_001012006.1
angiotensin-converting enzyme 2 [Physeter catodon]	Physeter catodon	1087	1087	100%	0	82.93	804	XP_023971279.1
angiotensin-converting enzyme 2 [Zalophus californianus]	Zalophus californianus	1087	1087	97%	0	84.28	806	XP_027465353.1
angiotensin-converting enzyme 2 isoform X1 [Bos indicus x Bos taurus]	Bos indicus x Bos taurus	1086	1086	100%	0	82.6	811	XP_027389727.1
PREDICTED: angiotensin-converting enzyme 2 [Bos mutus]	Bos mutus	1086	1086	100%	0	82.6	804	XP_005903173.1
angiotensin-converting enzyme 2 isoform X2 [Bos taurus]	Bos taurus	1086	1086	100%	0	82.6	804	XP_005228486.1
angiotensin I converting enzyme 2 [Melogale moschata]	Melogale moschata	1086	1086	97%	0	84.95	805	QLF98521.1
angiotensin-converting enzyme 2 [Ovis aries]	Ovis aries	1086	1086	100%	0	82.76	804	XP_011961657.1
angiotensin-converting enzyme 2 [Tupaia glis]	Tupaia glis	1086	1086	100%	0	82.6	805	QNV47311.1
angiotensin-converting enzyme 2 [Balaenoptera musculus]	Balaenoptera musculus	1085	1085	100%	0	83.09	804	XP_036696352.1
hypothetical protein FD754_022509 [Muntiacus muntjak]	Muntiacus muntjak	1085	1085	100%	0	82.28	804	KAB0345583.1
angiotensin I converting enzyme 2 [Procyon lotor]	Procyon lotor	1085	1085	97%	0	84.28	805	BAE72462.1
angiotensin-converting enzyme 2 [Rattus rattus]	Rattus rattus	1085	1085	99%	0	83.01	793	XP_032746145.1
angiotensin-converting enzyme 2 [Tupaia chinensis]	Tupaia chinensis	1085	1085	100%	0	82.44	805	XP_006164754.1
PREDICTED: angiotensin-converting enzyme 2 isoform X1 [Bos indicus]	Bos indicus	1084	1084	100%	0	82.44	811	XP_019811719.1
angiotensin I converting enzyme 2 [Chrysocyon brachyurus]	Chrysocyon brachyurus	1084	1084	97%	0	85.12	802	QNC68917.1
angiotensin converting enzyme 2 [Neovison vison]	Neovison vison	1084	1084	97%	0	84.28	805	QPL12211.1
angiotensin-converting enzyme 2 [Vulpes vulpes]	Vulpes vulpes	1084	1084	97%	0	84.95	804	XP_025842512.1
angiotensin-converting enzyme 2 [Canis lupus dingo]	Canis lupus dingo	1083	1083	97%	0	85.12	804	XP_025292925.2
angiotensin-converting enzyme 2 isoform X1 [Enhydra lutris kenyoni]	Enhydra lutris kenyoni	1083	1083	97%	0	84.11	805	XP_022374078.1
angiotensin converting enzyme 2 [Nyctereutes procyonoides]	Nyctereutes procyonoides	1083	1083	97%	0	84.95	804	ABW16956.1
angiotensin-converting enzyme 2 [Phoca vitulina]	Phoca vitulina	1083	1083	97%	0	83.95	805	XP_032245506.1
angiotensin I converting enzyme 2 [Speothos venaticus]	Speothos venaticus	1083	1083	97%	0	85.26	802	QNC68915.1
angiotensin-converting enzyme 2 isoform X1 [Choloepus didactylus]	Choloepus didactylus	1082	1082	100%	0	82.76	803	XP_037678579.1
angiotensin-converting enzyme 2 [Mustela erminea]	Mustela erminea	1082	1082	97%	0	84.11	805	XP_032187677.1
angiotensin-converting enzyme 2 [Oryx dammah]	Oryx dammah	1082	1082	100%	0	82.44	804	XP_040122515.1
angiotensin-converting enzyme 2 [Otolemur garnettii]	Otolemur garnettii	1082	1082	98%	0	83.61	805	XP_003791912.1
LOW QUALITY PROTEIN: angiotensin-converting enzyme 2 [Bubalus bubalis]	Bubalus bubalis	1080	1080	100%	0	82.44	803	XP_006041602.1
PREDICTED: angiotensin-converting enzyme 2 [Lipotes vexillifer]	Lipotes vexillifer	1080	1080	100%	0	81.95	804	XP_007466389.1
angiotensin-converting enzyme 2 [Odocoileus virginianus texanus]	Odocoileus virginianus texanus	1080	1080	100%	0	82.28	679	XP_020768965.1
angiotensin-converting enzyme 2 [Pteropus giganteus]	Pteropus giganteus	1079	1079	100%	0	81.63	805	XP_039729365.1
angiotensin-converting enzyme 2 [Lagenorhynchus obliquidens]	Lagenorhynchus obliquidens	1078	1078	100%	0	81.63	804	XP_026951598.1
angiotensin-converting enzyme 2 [Monodon monoceros]	Monodon monoceros	1078	1078	100%	0	81.79	804	XP_029095804.1
angiotensin I converting enzyme 2 [Mustela lutreola biedermanni]	Mustela lutreola biedermanni	1078	1078	97%	0	83.78	805	QNC68911.1
angiotensin-converting enzyme 2 [Delphinapterus leucas]	Delphinapterus leucas	1077	1077	100%	0	81.79	804	XP_022418360.1
angiotensin-converting enzyme 2 [Megaderma lyra]	Megaderma lyra	1077	1077	100%	0	81.79	804	QKE49998.1
angiotensin-converting enzyme 2 [Mirounga leonina]	Mirounga leonina	1077	1077	97%	0	83.61	805	XP_034852450.1
angiotensin-converting enzyme 2 precursor [Mustela putorius furo]	Mustela putorius furo	1077	1077	97%	0	83.61	805	NP_001297119.1
angiotensin-converting enzyme 2 [Pteropus alecto]	Pteropus alecto	1077	1077	100%	0	81.3	805	XP_006911709.1
angiotensin-converting enzyme 2 [Arvicanthis niloticus]	Arvicanthis niloticus	1075	1075	98%	0	82.45	805	XP_034341939.1
angiotensin-converting enzyme 2 [Lontra canadensis]	Lontra canadensis	1075	1075	97%	0	83.78	805	XP_032736028.1
angiotensin-converting enzyme 2 isoform X1 [Neomonachus schauinslandi]	Neomonachus schauinslandi	1075	1075	97%	0	83.61	805	XP_021536480.1
angiotensin-converting enzyme 2 [Orcinus orca]	Orcinus orca	1075	1075	100%	0	81.3	804	XP_004269705.1
angiotensin-converting enzyme 2 [Globicephala melas]	Globicephala melas	1074	1074	100%	0	81.3	804	XP_030703991.1
angiotensin I converting enzyme 2 [Mustela nigripes]	Mustela nigripes	1073	1073	97%	0	83.44	805	QNC68914.1
angiotensin-converting enzyme 2 [Tursiops truncatus]	Tursiops truncatus	1073	1073	100%	0	81.46	804	XP_019781177.2
angiotensin I converting enzyme 2 [Arctonyx collaris]	Arctonyx collaris	1072	1072	97%	0	83.44	805	QLF98526.1
angiotensin I converting enzyme 2 [Sus scrofa domesticus]	Sus scrofa domesticus	1071	1071	98%	0	82.62	787	ACT66265.1
angiotensin-converting enzyme 2 [Myotis tricolor]	Myotis tricolor	1070	1070	100%	0	81.33	807	QJF77803.1
angiotensin-converting enzyme 2 isoform X1 [Phocoena sinus]	Phocoena sinus	1070	1070	100%	0	81.3	804	XP_032476001.1
angiotensin-converting enzyme 2 [Rhinolophus pearsonii]	Rhinolophus pearsonii	1068	1068	100%	0	80.81	805	QKE49996.1
angiotensin-converting enzyme 2 [Loxodonta africana]	Loxodonta africana	1067	1067	99%	0	81.11	800	XP_023410960.1
PREDICTED: angiotensin-converting enzyme 2 [Miniopterus natalensis]	Miniopterus natalensis	1067	1067	100%	0	80.16	804	XP_016058453.1
angiotensin-converting enzyme 2 isoform X1 [Eptesicus fuscus]	Eptesicus fuscus	1066	1066	100%	0	80.23	811	XP_008153150.1
angiotensin-converting enzyme 2 [Artibeus jamaicensis]	Artibeus jamaicensis	1065	1065	99%	0	81.33	804	XP_037013451.1
PREDICTED: angiotensin-converting enzyme 2 isoform X3 [Myotis brandtii]	Myotis brandtii	1065	1065	100%	0	79.52	754	XP_014399783.1
angiotensin-converting enzyme 2 [Neophocaena asiaeorientalis asiaeorientalis]	Neophocaena asiaeorientalis asiaeorientalis	1065	1065	100%	0	80.98	804	XP_024599894.1
angiotensin-converting enzyme 2 [Eptesicus brasiliensis]	Eptesicus brasiliensis	1063	1063	100%	0	80.36	807	QJF77791.1
angiotensin-converting enzyme 2 [Trichechus manatus latirostris]	Trichechus manatus latirostris	1063	1063	99%	0	81.08	800	XP_004386381.1
angiotensin-converting enzyme 2 isoform X1 [Myotis lucifugus]	Myotis lucifugus	1062	1062	100%	0	79.21	819	XP_023609437.1
angiotensin-converting enzyme 2 [Rhinolophus sinicus]	Rhinolophus sinicus	1061	1061	100%	0	79.84	805	ADN93475.1
angiotensin I converting enzyme 2 [Cavia porcellus]	Cavia porcellus	1060	1060	98%	0	81.79	789	ACT66270.1
angiotensin I converting enzyme 2 [Phyllostomus discolor]	Phyllostomus discolor	1059	1059	99%	0	81.27	804	KAF6089899.1
angiotensin-converting enzyme 2 [Rhinolophus macrotis]	Rhinolophus macrotis	1059	1059	100%	0	79.84	805	ADN93471.1
angiotensin-converting enzyme 2 [Myotis keaysi]	Myotis keaysi	1058	1058	100%	0	80.68	807	QJF77801.1
angiotensin-converting enzyme 2 [Scotophilus dinganii]	Scotophilus dinganii	1057	1057	100%	0	80.84	807	QJF77809.1
angiotensin-converting enzyme 2 [Cynopterus sphinx]	Cynopterus sphinx	1055	1055	100%	0	81.46	805	QKE49997.1
PREDICTED: angiotensin-converting enzyme 2 [Erinaceus europaeus]	Erinaceus europaeus	1055	1055	100%	0	80.81	804	XP_007538670.1
PREDICTED: angiotensin-converting enzyme 2 isoform X1 [Myotis davidii]	Myotis davidii	1055	1055	100%	0	78.73	819	XP_006775273.1
angiotensin-converting enzyme 2 isoform X1 [Myotis myotis]	Myotis myotis	1055	1055	100%	0	78.89	819	XP_036161734.1
angiotensin-converting enzyme 2 [Sturnira hondurensis]	Sturnira hondurensis	1055	1055	99%	0	80.68	804	XP_036902241.1
LOW QUALITY PROTEIN: angiotensin-converting enzyme 2 [Dasypus novemcinctus]	Dasypus novemcinctus	1054	1054	100%	0	80.81	804	XP_004449124.1
angiotensin converting enzyme 2 [Rhinolophus landeri]	Rhinolophus landeri	1053	1053	100%	0	79.67	805	ALJ94034.1
angiotensin I converting enzyme 2 [Tadarida brasiliensis]	Tadarida brasiliensis	1053	1053	100%	0	80.33	804	QLF98520.1
angiotensin-converting enzyme 2 isoform X1 [Desmodus rotundus]	Desmodus rotundus	1052	1052	99%	0	80.36	804	XP_024425698.1
angiotensin-converting enzyme 2 [Kerivoula pellucida]	Kerivoula pellucida	1052	1052	100%	0	80.03	807	QJF77795.1
angiotensin-converting enzyme 2 isoform X2 [Molossus molossus]	Molossus molossus	1052	1052	100%	0	79.19	804	XP_036127493.1
PREDICTED: angiotensin-converting enzyme 2 [Elephantulus edwardii]	Elephantulus edwardii	1051	1051	100%	0	79.51	798	XP_006892457.1
angiotensin-converting enzyme 2 [Pteropus vampyrus]	Pteropus vampyrus	1051	1051	100%	0	80	804	XP_011361275.1
angiotensin-converting enzyme 2 [Rhinolophus affinis]	Rhinolophus affinis	1051	1051	98%	0	79.97	804	QMQ39227.1
angiotensin-converting enzyme 2 [Myotis riparius]	Myotis riparius	1050	1050	100%	0	80.19	807	QJF77802.1
PREDICTED: angiotensin-converting enzyme 2 [Equus asinus]	Equus asinus	1048	1048	98%	0	82.98	783	XP_014713133.1
angiotensin-converting enzyme 2 [Rhinolophus ferrumequinum]	Rhinolophus ferrumequinum	1048	1048	100%	0	79.35	805	ADN93470.1
angiotensin converting enzyme 2 [Rhinolophus alcyone]	Rhinolophus alcyone	1047	1047	100%	0	79.19	805	ALJ94035.1
angiotensin-converting enzyme 2 [Antrozous pallidus]	Antrozous pallidus	1046	1046	100%	0	79.22	807	QJF77789.1
PREDICTED: angiotensin-converting enzyme 2 [Chrysochloris asiatica]	Chrysochloris asiatica	1045	1045	100%	0	79.02	799	XP_006835673.1
angiotensin-converting enzyme 2 [Rousettus aegyptiacus]	Rousettus aegyptiacus	1044	1044	99%	0	78.83	805	XP_015974412.2
angiotensin I converting enzyme 2 [Rousettus leschenaultii]	Rousettus leschenaultii	1044	1044	99%	0	78.99	805	ADJ19219.1
angiotensin-converting enzyme 2 [Afronycteris nana]	Afronycteris nana	1042	1042	100%	0	78.9	807	QJF77804.1
angiotensin-converting enzyme 2 [Scotophilus kuhlii]	Scotophilus kuhlii	1042	1042	98%	0	80.62	807	QJF77810.1
angiotensin converting enzyme 2 [Rhinolophus cornutus]	Rhinolophus cornutus	1041	1041	98%	0	79.47	805	BCG67443.1
angiotensin I converting enzyme 2 [Rhinolophus sp. PREDICT/PDF-2370]	Rhinolophus sp. PREDICT/PDF-2370	1041	1041	98%	0	80.13	805	QRW38681.1
angiotensin-converting enzyme 2 [Pteropus lylei]	Pteropus lylei	1039	1039	97%	0	80.76	807	QJF77806.1
angiotensin-converting enzyme 2 [Rhinolophus pusillus]	Rhinolophus pusillus	1039	1039	98%	0	79.3	805	ADN93477.1
angiotensin-converting enzyme 2 [Dobsonia viridis]	Dobsonia viridis	1036	1036	97%	0	80.93	807	QJF77815.1
PREDICTED: angiotensin-converting enzyme 2 [Hipposideros armiger]	Hipposideros armiger	1034	1034	98%	0	79.77	806	XP_019522936.1
angiotensin-converting enzyme 2 [Taphozous theobaldi]	Taphozous theobaldi	1033	1033	97%	0	82.09	807	QJF77840.1
angiotensin-converting enzyme 2 [Hipposideros pratti]	Hipposideros pratti	1032	1032	98%	0	79.77	806	QKE49995.1
PREDICTED: angiotensin-converting enzyme 2 [Condylura cristata]	Condylura cristata	1030	1030	98%	0	79.93	800	XP_012585871.1
angiotensin-converting enzyme 2 [Rhynchonycteris naso]	Rhynchonycteris naso	1028	1028	97%	0	79.77	807	QJF77807.1
angiotensin-converting enzyme 2 [Syconycteris australis]	Syconycteris australis	1028	1028	97%	0	81.09	807	QJF77811.1
angiotensin-converting enzyme 2 [Emballonura alecto]	Emballonura alecto	1023	1023	97%	0	79.77	807	QJF77816.1
angiotensin-converting enzyme 2 [Marmota monax]	Marmota monax	1023	1023	89%	0	86.08	752	KAF7484748.1
angiotensin-converting enzyme 2 [Aeorestes cinereus]	Aeorestes cinereus	1021	1021	99%	0	77.72	806	QJF77796.1
PREDICTED: angiotensin-converting enzyme 2 [Orycteropus afer afer]	Orycteropus afer afer	1020	1020	100%	0	79.35	799	XP_007951028.1
angiotensin-converting enzyme 2 [Balantiopteryx plicata]	Balantiopteryx plicata	1018	1018	97%	0	80.6	807	QJF77825.1
angiotensin-converting enzyme 2 [Taphozous melanopogon]	Taphozous melanopogon	1018	1018	97%	0	80.76	807	QJF77841.1
angiotensin-converting enzyme 2 [Glossophaga commissarisi]	Glossophaga commissarisi	1015	1015	99%	0	77.98	807	QJF77793.1
angiotensin-converting enzyme 2 [Glossophaga soricina]	Glossophaga soricina	1014	1014	99%	0	77.72	807	QJF77794.1
angiotensin-converting enzyme 2 [Uroderma bilobatum]	Uroderma bilobatum	1013	1013	98%	0	80.3	807	QJF77842.1
angiotensin-converting enzyme 2 [Vampyrum spectrum]	Vampyrum spectrum	1010	1010	97%	0	78.94	807	QJF77843.1
angiotensin-converting enzyme 2 [Artibeus lituratus]	Artibeus lituratus	1009	1009	97%	0	80.27	807	QJF77822.1
angiotensin-converting enzyme 2 [Talpa occidentalis]	Talpa occidentalis	1009	1009	98%	0	78.12	802	XP_037369021.1
angiotensin-converting enzyme 2 [Chiroderma salvini]	Chiroderma salvini	1008	1008	98%	0	79.8	807	QJF77829.1
angiotensin-converting enzyme 2 [Platyrrhinus helleri]	Platyrrhinus helleri	1008	1008	97%	0	80.1	807	QJF77834.1
angiotensin-converting enzyme 2 [Platyrrhinus vittatus]	Platyrrhinus vittatus	1008	1008	97%	0	80.1	807	QJF77835.1
angiotensin-converting enzyme 2 [Artibeus phaeotis]	Artibeus phaeotis	1007	1007	97%	0	79.93	807	QJF77823.1
hypothetical protein G4228_019296 [Cervus hanglu yarkandensis]	Cervus hanglu yarkandensis	1007	1007	100%	0	78.21	771	KAF4027296.1
angiotensin-converting enzyme 2 [Epomophorus wahlbergi]	Epomophorus wahlbergi	1007	1007	97%	0	79.6	807	QJF77792.1
angiotensin-converting enzyme 2 [Pipistrellus kuhlii]	Pipistrellus kuhlii	1007	1007	100%	0	76.95	803	XP_036295422.1
angiotensin-converting enzyme 2 [Chiroderma villosum]	Chiroderma villosum	1006	1006	98%	0	79.47	807	QJF77830.1
angiotensin-converting enzyme 2 [Artibeus glaucus watsoni]	Artibeus glaucus watsoni	1004	1004	97%	0	79.77	807	QJF77824.1
angiotensin-converting enzyme 2 [Carollia perspicillata]	Carollia perspicillata	1004	1004	97%	0	79.6	807	QJF77828.1
angiotensin-converting enzyme 2 [Hylonycteris underwoodi]	Hylonycteris underwoodi	1003	1003	97%	0	78.11	807	QJF77833.1
angiotensin-converting enzyme 2 [Anoura cultrata]	Anoura cultrata	999	999	97%	0	77.78	807	QJF77819.1
angiotensin-converting enzyme 2 [Carollia castanea]	Carollia castanea	998	998	97%	0	79.1	807	QJF77827.1
angiotensin-converting enzyme 2 [Lonchophylla robusta]	Lonchophylla robusta	998	998	99%	0	76.67	807	QJF77797.1
PREDICTED: angiotensin-converting enzyme 2 [Sorex araneus]	Sorex araneus	998	998	97%	0	77.87	803	XP_004612266.1
angiotensin-converting enzyme 2 [Coleura afra]	Coleura afra	997	997	97%	0	79.27	807	QJF77826.1
angiotensin-converting enzyme 2 [Tylonycteris robustula]	Tylonycteris robustula	996	996	98%	0	76.77	807	QJF77813.1
angiotensin-converting enzyme 2 [Saccopteryx bilineata]	Saccopteryx bilineata	995	995	97%	0	77.45	807	QJF77808.1
angiotensin-converting enzyme 2 [Phyllostomus hastatus]	Phyllostomus hastatus	994	994	97%	0	79.44	807	QJF77805.1
angiotensin-converting enzyme 2 [Anoura geoffroyi]	Anoura geoffroyi	993	993	97%	0	78.77	807	QJF77820.1
angiotensin-converting enzyme 2 [Echinops telfairi]	Echinops telfairi	987	987	98%	0	77.43	798	XP_004710002.1
angiotensin-converting enzyme 2 [Vombatus ursinus]	Vombatus ursinus	986	986	99%	0	74.18	809	XP_027691156.1
angiotensin I converting enzyme 2 [Pipistrellus abramus]	Pipistrellus abramus	985	985	98%	0	75.83	803	ACT66266.1
angiotensin-converting enzyme 2 [Sturnira parvidens]	Sturnira parvidens	984	984	97%	0	79.44	807	QJF77839.1
angiotensin-converting enzyme 2 [Carollia sowelli]	Carollia sowelli	982	982	97%	0	78.44	807	QJF77814.1
LOW QUALITY PROTEIN: angiotensin-converting enzyme 2 [Phascolarctos cinereus]	Phascolarctos cinereus	978	978	99%	0	73.41	807	XP_020863153.1
PREDICTED: angiotensin-converting enzyme 2 isoform X1 [Monodelphis domestica]	Monodelphis domestica	977	977	98%	0	73.85	806	XP_007500935.1
angiotensin-converting enzyme 2 [Micronycteris hirsuta]	Micronycteris hirsuta	976	976	97%	0	76.78	807	QJF77798.1
angiotensin-converting enzyme 2 [Trichosurus vulpecula]	Trichosurus vulpecula	975	975	99%	0	74.59	807	XP_036600738.1
angiotensin-converting enzyme 2 [Micronycteris microtis]	Micronycteris microtis	972	972	97%	0	76.78	807	QJF77800.1
angiotensin-converting enzyme 2 [Micronycteris schmidtorum]	Micronycteris schmidtorum	965	965	97%	0	76.12	807	QJF77799.1
angiotensin-converting enzyme 2 [Pipistrellus javanicus]	Pipistrellus javanicus	965	965	97%	0	76.37	784	QJF77817.1
hypothetical protein A6R68_00014 [Neotoma lepida]	Neotoma lepida	956	956	89%	0	81.92	679	OBS71437.1
angiotensin-converting enzyme 2 [Artibeus hartii]	Artibeus hartii	955	955	97%	0	76.62	807	QJF77832.1
LOW QUALITY PROTEIN: angiotensin-converting enzyme 2 [Sarcophilus harrisii]	Sarcophilus harrisii	952	952	97%	0	73.71	806	XP_031814825.1
ACE2 enzyme [Pomatostomus ruficeps]	Pomatostomus ruficeps	949	949	99%	0	71.85	770	NXS37048.1
LOW QUALITY PROTEIN: angiotensin-converting enzyme 2 [Halichoerus grypus]	Halichoerus grypus	947	947	97%	0	76.42	771	XP_035963182.1
ACE2 enzyme [Mohoua ochrocephala]	Mohoua ochrocephala	943	943	99%	0	71.31	770	NXA70505.1
ACE2 enzyme [Dasyornis broadbenti]	Dasyornis broadbenti	941	941	98%	0	71.76	770	NWV77081.1
angiotensin-converting enzyme 2 [Tachyglossus aculeatus]	Tachyglossus aculeatus	941	941	99%	0	71.94	804	XP_038612998.1
ACE2 enzyme [Chaetops frenatus]	Chaetops frenatus	939	939	99%	0	71.31	770	NXT59894.1
ACE2 enzyme [Ptilonorhynchus violaceus]	Ptilonorhynchus violaceus	939	939	99%	0	71.15	770	NWV11359.1
ACE2 enzyme [Thryothorus ludovicianus]	Thryothorus ludovicianus	939	939	99%	0	71.31	770	NXA73076.1
PREDICTED: angiotensin-converting enzyme 2 isoform X1 [Aptenodytes forsteri]	Aptenodytes forsteri	938	938	99%	0	70.66	809	XP_009275140.1
angiotensin-converting enzyme 2 [Camarhynchus parvulus]	Camarhynchus parvulus	938	938	99%	0	71.15	809	XP_030811385.1
angiotensin-converting enzyme 2 [Corvus moneduloides]	Corvus moneduloides	938	938	99%	0	71.31	811	XP_031956594.1
angiotensin-converting enzyme 2 [Molothrus ater]	Molothrus ater	938	938	99%	0	70.66	811	XP_036242525.1
ACE2 enzyme [Struthidea cinerea]	Struthidea cinerea	938	938	99%	0	71.31	770	NXB61136.1
ACE2 enzyme [Daphoenositta chrysoptera]	Daphoenositta chrysoptera	937	937	99%	0	70.82	770	NWV48851.1
ACE2 enzyme [Lanius ludovicianus]	Lanius ludovicianus	937	937	99%	0	70.98	770	NWT81486.1
ACE2 enzyme [Peucedramus taeniatus]	Peucedramus taeniatus	937	937	99%	0	71.15	770	NXQ21506.1
ACE2 enzyme [Alaudala cheleensis]	Alaudala cheleensis	936	936	99%	0	70.82	770	NXQ33757.1
angiotensin-converting enzyme 2 [Corvus cornix cornix]	Corvus cornix cornix	936	936	99%	0	70.98	811	XP_010392735.2
ACE2 enzyme [Myiagra hebetior]	Myiagra hebetior	936	936	99%	0	71.15	770	NXH33693.1
ACE2 enzyme [Rhipidura dahli]	Rhipidura dahli	936	936	96%	0	71.76	770	NXI78363.1
angiotensin-converting enzyme 2 [Ornithorhynchus anatinus]	Ornithorhynchus anatinus	935	935	99%	0	71.45	806	XP_001515597.2
ACE2 enzyme [Pycnonotus jocosus]	Pycnonotus jocosus	935	935	99%	0	70.98	770	NXR73385.1
ACE2 enzyme [Agelaius phoeniceus]	Agelaius phoeniceus	934	934	99%	0	70.49	770	NWZ07648.1
ACE2 enzyme [Drymodes brunneopygia]	Drymodes brunneopygia	934	934	99%	0	70.38	770	NXU42337.1
ACE2 enzyme [Eulacestoma nigropectus]	Eulacestoma nigropectus	934	934	99%	0	70.82	770	NXB33692.1
angiotensin-converting enzyme 2 [Motacilla alba alba]	Motacilla alba alba	934	934	99%	0	70.98	811	XP_037994890.1
ACE2 enzyme [Ploceus nigricollis]	Ploceus nigricollis	934	934	99%	0	70.98	770	NXM10191.1
PREDICTED: angiotensin-converting enzyme 2 [Pseudopodoces humilis]	Pseudopodoces humilis	934	934	98%	0	71.43	809	XP_005516712.1
angiotensin-converting enzyme 2 [Serinus canaria]	Serinus canaria	934	934	99%	0	70.98	809	XP_009087922.1
Angiotensin-converting enzyme 2 [Spheniscus magellanicus]	Spheniscus magellanicus	934	934	99%	0	70.49	770	KAF1401258.1
PREDICTED: angiotensin-converting enzyme 2 [Gavia stellata]	Gavia stellata	933	933	99%	0	70.54	809	XP_009816127.1
Angiotensin-converting enzyme 2 [Spheniscus demersus]	Spheniscus demersus	933	933	99%	0	70.33	770	KAF1452145.1
ACE2 enzyme [Sula dactylatra]	Sula dactylatra	933	933	99%	0	70.87	770	NWI33356.1
ACE2 enzyme [Aegithalos caudatus]	Aegithalos caudatus	932	932	99%	0	70.98	770	NWH86494.1
ACE2 enzyme [Alectura lathami]	Alectura lathami	932	932	99%	0	70.05	770	NXL86717.1
Angiotensin-converting enzyme 2 [Aptenodytes patagonicus]	Aptenodytes patagonicus	932	932	99%	0	70.33	770	KAF1644867.1
ACE2 enzyme [Certhia brachydactyla]	Certhia brachydactyla	932	932	99%	0	71.15	770	NXO99851.1
ACE2 enzyme [Emberiza fucata]	Emberiza fucata	932	932	99%	0	70.98	770	NWR24824.1
LOW QUALITY PROTEIN: angiotensin-converting enzyme 2 [Geospiza fortis]	Geospiza fortis	932	932	99%	0	70.66	809	XP_005426221.1
ACE2 enzyme [Grantiella picta]	Grantiella picta	932	932	99%	0	70.49	770	NWV30717.1
angiotensin-converting enzyme 2 [Passer montanus]	Passer montanus	932	932	99%	0	70.33	811	XP_039570234.1
ACE2 enzyme [Sclerurus mexicanus]	Sclerurus mexicanus	932	932	99%	0	70.16	770	NXF80683.1
ACE2 enzyme [Columbina picui]	Columbina picui	931	931	99%	0	70.38	770	NWQ75987.1
angiotensin-converting enzyme 2 [Cyanistes caeruleus]	Cyanistes caeruleus	931	931	98%	0	71.26	814	XP_023774184.1
ACE2 enzyme [Irena cyanogastra]	Irena cyanogastra	931	931	98%	0	70.94	770	NXI16324.1
ACE2 enzyme [Locustella ochotensis]	Locustella ochotensis	931	931	99%	0	70.82	770	NXO38804.1
ACE2 enzyme [Loxia leucoptera]	Loxia leucoptera	931	931	99%	0	70.66	770	NXH08528.1
ACE2 enzyme [Motacilla alba]	Motacilla alba	931	931	99%	0	70.82	770	NWS07985.1
ACE2 enzyme [Orthonyx spaldingii]	Orthonyx spaldingii	931	931	98%	0	71.1	770	NXC02552.1
angiotensin-converting enzyme 2 [Parus major]	Parus major	931	931	98%	0	71.26	814	XP_015486815.1
ACE2 enzyme [Passerina amoena]	Passerina amoena	931	931	99%	0	70.49	770	NXP92019.1
ACE2 enzyme [Rhagologus leucostigma]	Rhagologus leucostigma	931	931	99%	0	70.66	770	NXB22584.1
hypothetical protein HGM15179_000611 [Zosterops borbonicus]	Zosterops borbonicus	931	931	98%	0	70.18	1176	TRZ26454.1
ACE2 enzyme [Aegotheles bennettii]	Aegotheles bennettii	930	930	99%	0	70.54	770	NWX14343.1
ACE2 enzyme [Anthoscopus minutus]	Anthoscopus minutus	930	930	99%	0	70.66	770	NXQ55322.1
ACE2 enzyme [Furnarius figulus]	Furnarius figulus	930	930	99%	0	70.16	770	NWR86135.1
ACE2 enzyme [Glaucidium brasilianum]	Glaucidium brasilianum	930	930	99%	0	70.49	770	NXL34452.1
hypothetical protein IHE44_005634 [Lamprotornis superbus]	Lamprotornis superbus	930	930	98%	0	70.61	1883	KAG0125255.1
ACE2 enzyme [Loxia curvirostra]	Loxia curvirostra	930	930	99%	0	70.66	770	NWY91044.1
ACE2 enzyme [Pitta sordida]	Pitta sordida	930	930	99%	0	70.16	770	NWI93316.1
ACE2 enzyme [Platysteira castanea]	Platysteira castanea	930	930	99%	0	70.66	770	NWU21614.1
ACE2 enzyme [Polioptila caerulea]	Polioptila caerulea	930	930	99%	0	71.15	770	NWS24987.1
Angiotensin-converting enzyme 2 [Pygoscelis papua]	Pygoscelis papua	930	930	99%	0	70.16	770	KAF1676228.1
ACE2 enzyme [Circaetus pectoralis]	Circaetus pectoralis	929	929	99%	0	70.16	770	NXW13278.1
angiotensin-converting enzyme 2 [Coturnix japonica]	Coturnix japonica	929	929	99%	0	70.54	807	XP_015742063.1
ACE2 enzyme [Dicrurus megarhynchus]	Dicrurus megarhynchus	929	929	99%	0	70.82	770	NXJ24539.1
ACE2 enzyme [Erithacus rubecula]	Erithacus rubecula	929	929	99%	0	70.82	767	NWY74229.1
ACE2 enzyme [Erythrocercus mccallii]	Erythrocercus mccallii	929	929	99%	0	70.66	770	NWT54780.1
ACE2 enzyme [Illadopsis cleaveri]	Illadopsis cleaveri	929	929	99%	0	70.49	770	NXM64602.1
ACE2 enzyme [Mesembrinibis cayennensis]	Mesembrinibis cayennensis	929	929	99%	0	70.38	770	NXL12245.1
ACE2 enzyme [Quiscalus mexicanus]	Quiscalus mexicanus	929	929	99%	0	70.49	770	NXQ75327.1
ACE2 enzyme [Rhadina sibilatrix]	Rhadina sibilatrix	929	929	99%	0	70.16	770	NXR65192.1
PREDICTED: angiotensin-converting enzyme 2 [Sturnus vulgaris]	Sturnus vulgaris	929	929	98%	0	70.61	810	XP_014731370.1
ACE2 enzyme [Urocynchramus pylzowi]	Urocynchramus pylzowi	929	929	99%	0	70.66	770	NWT97600.1
ACE2 enzyme [Bucco capensis]	Bucco capensis	928	928	99%	0	70.33	770	NXH23276.1
ACE2 enzyme [Erpornis zantholeuca]	Erpornis zantholeuca	928	928	99%	0	70.49	770	NXS82736.1
hypothetical protein EK904_001222 [Melospiza melodia maxima]	Melospiza melodia maxima	928	928	99%	0	70.33	811	KAF2980691.1
ACE2 enzyme [Thalassarche chlororhynchos]	Thalassarche chlororhynchos	928	928	99%	0	70.16	770	NXU26899.1
ACE2 enzyme [Anhinga anhinga]	Anhinga anhinga	927	927	99%	0	70.49	770	NXC73830.1
ACE2 enzyme [Baryphthengus martii]	Baryphthengus martii	927	927	98%	0	70.11	770	NXG68133.1
ACE2 enzyme [Calcarius ornatus]	Calcarius ornatus	927	927	99%	0	70.49	770	NXE62303.1
ACE2 enzyme [Ciccaba nigrolineata]	Ciccaba nigrolineata	927	927	99%	0	70.16	770	NXF68201.1
ACE2 enzyme [Cnemophilus loriae]	Cnemophilus loriae	927	927	99%	0	70.33	770	NXB07966.1
ACE2 enzyme [Eubucco bourcierii]	Eubucco bourcierii	927	927	99%	0	70.38	770	NXF93071.1
ACE2 enzyme [Falcunculus frontatus]	Falcunculus frontatus	927	927	98%	0	70.77	770	NWW17787.1
ACE2 enzyme [Haliaeetus albicilla]	Haliaeetus albicilla	927	927	99%	0	70.16	770	NWZ56598.1
ACE2 enzyme [Melanocharis versteri]	Melanocharis versteri	927	927	99%	0	70.49	770	NXA87060.1
ACE2 enzyme [Melospiza melodia]	Melospiza melodia	927	927	99%	0	70.33	770	NWQ53659.1
ACE2 enzyme [Nyctiprogne leucopyga]	Nyctiprogne leucopyga	927	927	99%	0	70	770	NXW47715.1
ACE2 enzyme [Sitta europaea]	Sitta europaea	927	927	99%	0	70.66	770	NXO87626.1
angiotensin-converting enzyme 2 [Aquila chrysaetos chrysaetos]	Aquila chrysaetos chrysaetos	926	926	99%	0	70	809	XP_029855025.1
ACE2 enzyme [Ciconia maguari]	Ciconia maguari	926	926	99%	0	70.33	770	NXJ39600.1
ACE2 enzyme [Cochlearius cochlearius]	Cochlearius cochlearius	926	926	98%	0	70.28	770	NXE75379.1
ACE2 enzyme [Hypocryptadius cinnamomeus]	Hypocryptadius cinnamomeus	926	926	99%	0	70.98	770	NXR91396.1
ACE2 enzyme [Panurus biarmicus]	Panurus biarmicus	926	926	99%	0	70.66	769	NWW36416.1
ACE2 enzyme [Pheucticus melanocephalus]	Pheucticus melanocephalus	926	926	99%	0	70.33	770	NWY25169.1
ACE2 enzyme [Rhabdornis inornatus]	Rhabdornis inornatus	926	926	98%	0	70.77	770	NXH52679.1
ACE2 enzyme [Sylvia borin]	Sylvia borin	926	926	99%	0	70.16	770	NXM97541.1
ACE2 enzyme [Toxostoma redivivum]	Toxostoma redivivum	926	926	98%	0	70.77	770	NWS91970.1
ACE2 enzyme [Vidua macroura]	Vidua macroura	926	926	99%	0	70.66	770	NXQ04991.1
ACE2 enzyme [Cardinalis cardinalis]	Cardinalis cardinalis	925	925	99%	0	70.16	770	NWT25213.1
ACE2 enzyme [Hippolais icterina]	Hippolais icterina	925	925	99%	0	70	770	NXR51348.1
ACE2 enzyme [Leiothrix lutea]	Leiothrix lutea	925	925	99%	0	70.66	770	NXP36821.1
ACE2 enzyme [Leucopsar rothschildi]	Leucopsar rothschildi	925	925	98%	0	70.44	770	NXB42955.1
angiotensin-converting enzyme 2 [Nothoprocta perdicaria]	Nothoprocta perdicaria	925	925	99%	0	71.19	807	XP_025891105.1
ACE2 enzyme [Oceanodroma tethys]	Oceanodroma tethys	925	925	99%	0	70.16	770	NXH79192.1
ACE2 enzyme [Oriolus oriolus]	Oriolus oriolus	925	925	99%	0	70.33	770	NXO17556.1
ACE2 enzyme [Sinosuthora webbiana]	Sinosuthora webbiana	925	925	99%	0	70.33	770	NWR11761.1
ACE2 enzyme [Balaeniceps rex]	Balaeniceps rex	924	924	99%	0	70	770	NXS44271.1
ACE2 enzyme [Cisticola juncidis]	Cisticola juncidis	924	924	99%	0	70.49	770	NXO26559.1
ACE2 enzyme [Gymnorhina tibicen]	Gymnorhina tibicen	924	924	99%	0	70.33	770	NXM49907.1
angiotensin-converting enzyme 2 [Patagioenas fasciata monilis]	Patagioenas fasciata monilis	924	924	99%	0	70.38	811	OPJ69605.1
ACE2 enzyme [Rhodinocichla rosea]	Rhodinocichla rosea	924	924	99%	0	70.33	770	NXF16618.1
ACE2 enzyme [Bucorvus abyssinicus]	Bucorvus abyssinicus	923	923	99%	0	70.54	770	NWR66753.1
ACE2 enzyme [Crypturellus soui]	Crypturellus soui	923	923	99%	0	70.87	770	NWI16804.1
PREDICTED: angiotensin-converting enzyme 2 [Nipponia nippon]	Nipponia nippon	923	923	99%	0	70.21	809	XP_009474590.1
ACE2 enzyme [Ramphastos sulfuratus]	Ramphastos sulfuratus	923	923	99%	0	70.38	770	NXP77915.1
LOW QUALITY PROTEIN: angiotensin-converting enzyme 2 [Aythya fuligula]	Aythya fuligula	922	922	99%	0	70	805	XP_032058386.1
ACE2 enzyme [Cercotrichas coryphoeus]	Cercotrichas coryphoeus	922	922	99%	0	70.33	770	NXC82717.1
hypothetical protein DV515_00003663 [Chloebia gouldiae]	Chloebia gouldiae	922	922	99%	0	70.16	772	RLW07695.1
ACE2 enzyme [Copsychus sechellarum]	Copsychus sechellarum	922	922	99%	0	70.16	770	NXD35648.1
ACE2 enzyme [Crypturellus undulatus]	Crypturellus undulatus	922	922	99%	0	70.7	770	NWJ06244.1
ACE2 enzyme [Hylia prasina]	Hylia prasina	922	922	99%	0	70.16	770	NWU33591.1
PREDICTED: LOW QUALITY PROTEIN: angiotensin-converting enzyme 2 [Leptosomus discolor]	Leptosomus discolor	922	922	99%	0	70	809	XP_009954393.1
ACE2 enzyme [Nothocercus julius]	Nothocercus julius	922	922	99%	0	70.87	770	NXA46901.1
ACE2 enzyme [Nothoprocta pentlandii]	Nothoprocta pentlandii	922	922	99%	0	71.19	770	NWX88828.1
angiotensin-converting enzyme 2 [Centronycteris centralis]	Centronycteris centralis	921	921	97%	0	74.13	807	QJF77790.1
ACE2 enzyme [Oenanthe oenanthe]	Oenanthe oenanthe	921	921	99%	0	70	768	NXM90557.1
angiotensin-converting enzyme 2 [Sturnira ludovici]	Sturnira ludovici	921	921	97%	0	75.79	807	QJF77838.1
angiotensin-converting enzyme 2 [Apteryx rowi]	Apteryx rowi	920	920	99%	0	70.38	808	XP_025942946.1
ACE2 enzyme [Ibidorhyncha struthersii]	Ibidorhyncha struthersii	920	920	96%	0	71.48	770	NXA28038.1
ACE2 enzyme [Nothocercus nigrocapillus]	Nothocercus nigrocapillus	920	920	99%	0	70.7	770	NXD06679.1
ACE2 enzyme [Nothoprocta ornata]	Nothoprocta ornata	920	920	99%	0	71.03	770	NWY04521.1
ACE2 enzyme [Pterocles burchelli]	Pterocles burchelli	920	920	98%	0	70.11	770	NWU65890.1
PREDICTED: angiotensin-converting enzyme 2 isoform X1 [Charadrius vociferus]	Charadrius vociferus	919	919	96%	0	71.31	809	XP_009887331.1
ACE2 enzyme [Lophotis ruficrista]	Lophotis ruficrista	919	919	99%	0	70	770	NXE03964.1
hypothetical protein FD755_023443 [Muntiacus reevesi]	Muntiacus reevesi	919	919	89%	0	76.33	787	KAB0353863.1
angiotensin-converting enzyme 2 [Taeniopygia guttata]	Taeniopygia guttata	919	919	99%	0	70.16	811	XP_002194303.4
ACE2 enzyme [Eudromia elegans]	Eudromia elegans	918	918	99%	0	70.7	770	NXA39069.1
ACE2 enzyme [Himantopus himantopus]	Himantopus himantopus	918	918	98%	0	70.36	770	NXN71382.1
PREDICTED: LOW QUALITY PROTEIN: angiotensin-converting enzyme 2 [Tinamus guttatus]	Tinamus guttatus	918	918	99%	0	70.21	805	XP_010217584.1
ACE2 enzyme [Catharus fuscescens]	Catharus fuscescens	917	917	99%	0	70	769	NXQ41232.1
ACE2 enzyme [Pachycephala philippinensis]	Pachycephala philippinensis	917	917	99%	0	70.16	770	NXH96149.1
ACE2 enzyme [Dromaius novaehollandiae]	Dromaius novaehollandiae	916	916	99%	0	70.21	770	NXG36882.1
ACE2 enzyme [Burhinus bistriatus]	Burhinus bistriatus	915	915	99%	0	70	770	NWQ92387.1
angiotensin-converting enzyme 2 [Dermochelys coriacea]	Dermochelys coriacea	915	915	99%	0	70.21	828	XP_038228787.1
PREDICTED: angiotensin-converting enzyme 2 [Haliaeetus leucocephalus]	Haliaeetus leucocephalus	915	915	95%	0	71.26	745	XP_010579828.1
ACE2 enzyme [Turnix velox]	Turnix velox	914	914	96%	0	70.47	769	NXU52850.1
ACE2 enzyme [Casuarius casuarius]	Casuarius casuarius	913	913	99%	0	70.05	770	NXE45892.1
ACE2 enzyme [Chionis minor]	Chionis minor	912	912	97%	0	70.43	770	NWY61696.1
ACE2 enzyme [Phaetusa simplex]	Phaetusa simplex	911	911	98%	0	70.03	770	NXW31536.1
ACE2 enzyme [Rynchops niger]	Rynchops niger	911	911	96%	0	70.47	770	NXN60771.1
angiotensin-converting enzyme 2 [Terrapene carolina triunguis]	Terrapene carolina triunguis	910	910	99%	0	70.16	808	XP_026504918.1
angiotensin-converting enzyme 2 isoform X2 [Trachemys scripta elegans]	Trachemys scripta elegans	910	910	99%	0	70.16	808	XP_034612295.1
ACE2 enzyme [Zapornia atra]	Zapornia atra	910	910	97%	0	70.6	770	NXT84185.1
ACE2 enzyme [Cepphus grylle]	Cepphus grylle	909	909	97%	0	70.43	770	NXV17713.1
ACE2 enzyme [Chroicocephalus maculipennis]	Chroicocephalus maculipennis	909	909	98%	0	70.03	770	NWT40769.1
angiotensin-converting enzyme 2 [Pelodiscus sinensis]	Pelodiscus sinensis	909	909	99%	0	70.08	808	XP_006122891.1
ACE2 enzyme [Larus smithsonianus]	Larus smithsonianus	908	908	96%	0	70.47	770	NXX07699.1
ACE2 enzyme [Alca torda]	Alca torda	907	907	97%	0	70.1	770	NWX76025.1
ACE2 enzyme [Glareola pratincola]	Glareola pratincola	906	906	96%	0	70.2	770	NXY70453.1
angiotensin-converting enzyme 2 [Mauremys reevesii]	Mauremys reevesii	905	905	99%	0	70.16	808	XP_039352534.1
angiotensin-converting enzyme 2 isoform X2 [Chelonia mydas]	Chelonia mydas	904	904	98%	0	70.13	973	XP_007070561.2
angiotensin-converting enzyme 2 [Thyroptera tricolor]	Thyroptera tricolor	895	895	84%	0	80.23	719	QJF77812.1
PREDICTED: angiotensin-converting enzyme 2-like [Galeopterus variegatus]	Galeopterus variegatus	875	875	78%	0	86.49	481	XP_008590035.1
PREDICTED: angiotensin-converting enzyme 2 [Apteryx mantelli mantelli]	Apteryx mantelli mantelli	863	863	90%	0	71.89	777	XP_013805736.1
hypothetical protein E2I00_018540 [Balaenoptera physalus]	Balaenoptera physalus	856	856	98%	0	71.24	737	KAB0390968.1
angiotensin-converting enzyme 2 [Meleagris gallopavo]	Meleagris gallopavo	838	838	89%	0	70.73	861	XP_019467554.1
PREDICTED: angiotensin-converting enzyme 2 [Odobenus rosmarus divergens]	Odobenus rosmarus divergens	837	950	86%	0	83.12	732	XP_004415448.1
angiotensin-converting enzyme 2-like isoform X2 [Lacerta agilis]	Lacerta agilis	781	781	80%	0	73.48	684	XP_033003256.1
angiotensin I converting enzyme 2 [Columba livia]	Columba livia	767	767	80%	0	71.46	673	PKK30539.1
PREDICTED: LOW QUALITY PROTEIN: angiotensin-converting enzyme 2 [Colius striatus]	Colius striatus	743	743	75%	0	73.33	656	XP_010206054.1
PREDICTED: angiotensin-converting enzyme 2 [Bison bison bison]	Bison bison bison	739	739	70%	0	81.02	431	XP_010833001.1
